# Supplementary material for: Teachers’ Resources to Support School Lunch: Professional Development Is Warranted
Source: Nutrients. 2022 Nov 1;14(21):4596. doi: 10.3390/nu14214596 (PMC9655880; doi:10.3390/nu14214596)
Supplement: Supplementary file 1 [file nutrients-14-04596-s001.zip]

Archive with 1 entries (1 files):
- nutrients-1941484-supplementary.pdf
